# Supplementary material for: COVID-19 Pandemic Experiences and Hazardous Alcohol Use: Findings of Higher and Lower Risk in a Heavy-Drinking Midwestern State
Source: Int J Environ Res Public Health. 2025 Aug 7;22(8):1230. doi: 10.3390/ijerph22081230 (PMC12386519; doi:10.3390/ijerph22081230)
Supplement: Supplementary file 1 [file ijerph-22-01230-s001.zip]

Archive with 1 entries (1 files):
- ijerph-3741579-supplementary.pdf
